# Supplementary material for: Investigation of Prognostic Value of Claudin-5, PSMA, and Ki67 Expression in Canine Splenic Hemangiosarcoma
Source: Animals (Basel). 2021 Aug 14;11(8):2406. doi: 10.3390/ani11082406 (PMC8388721; doi:10.3390/ani11082406)
Supplement: Supplementary file 1 [file animals-11-02406-s001.zip]

Archive with 1 entries (1 files):
- animals-1290933-supplementary.pdf
